# Supplementary material for: EC359 Enhances Trametinib Efficacy in Ras/Raf-Driven Ovarian Cancer by Suppressing LIFR Signaling
Source: Biomolecules. 2025 Sep 30;15(10):1396. doi: 10.3390/biom15101396 (PMC12562836; doi:10.3390/biom15101396)
Supplement: Supplementary file 1 [file biomolecules-15-01396-s001.zip]

Archive with 1 entries (1 files):
- biomolecules-3833548-supplementary.pdf
